# Supplementary material for: Exploring the Relationship between COVID-19 Vaccine Refusal and Belief in Fake News and Conspiracy Theories: A Nationwide Cross-Sectional Study in Italy
Source: Int J Environ Res Public Health. 2022 Jul 30;19(15):9350. doi: 10.3390/ijerph19159350 (PMC9368531; doi:10.3390/ijerph19159350)
Supplement: Supplementary file 1 [file ijerph-19-09350-s001.zip]

Archive with 1 entries (1 files):
- ijerph-1823287-supplementary.pdf
